# Supplementary material for: The impact of inter-observer variation in delineation on robustness of radiomics features in non-small cell lung cancer
Source: Sci Rep. 2022 Jul 27;12:12822. doi: 10.1038/s41598-022-16520-9 (PMC9329346; doi:10.1038/s41598-022-16520-9)
Supplement: Supplementary file 4 — Supplementary Information 4. [file 41598_2022_16520_MOESM4_ESM.xlsx]

## Sheet: NSCLC Radiomics DICOM metadata
ID	SeriesUID	Modality	Manufacturer	ProtocolName	Contrast (1 = Yes) *through review of CT scan by GK*	KVP	SliceThickness	ExposureTime	Exposure	XRayTubeCurrent	PixelSpacing	ConvolutionKernel
LUNG1-007	1.3.6.1.4.1.32722.99.99.234266984120913576066174046169649067872	CT	SIEMENS	RCCTPET_THORAX_1F	0	120	3	361	1200	240	[0.9765625, 0.9765625]	B19f
LUNG1-036	1.3.6.1.4.1.32722.99.99.235791522168915951472271148638860046133	CT	SIEMENS	RCCTPET_THORAX_CONTRAST_dag0	1	120	3	500	120	336	[0.9765625, 0.9765625]	B41f
LUNG1-058	1.3.6.1.4.1.32722.99.99.103988836481159603265129595237729714682	CT	Plastimatch	Missing	1	Missing	3	Missing	Missing	Missing	[0.976562, 0.976562]	Missing
LUNG1-067	1.3.6.1.4.1.32722.99.99.138522260934437218114778023563031054616	CT	SIEMENS	MAASTRO_PETCT_WholeBodyC	1	120	3	500	136	340	[0.9765625, 0.9765625]	B31f
LUNG1-135	1.3.6.1.4.1.32722.99.99.58259030032708269574619043896524957306	CT	SIEMENS	RCCTPET_THORAX_1F_CONTRAST	0	120	3	361	1200	240	[0.9765625, 0.9765625]	B19f
LUNG1-157	1.3.6.1.4.1.32722.99.99.107185460701554263005495204123254495915	CT	SIEMENS	RT_RC_Thorax	0	140	3	361	400	80	[0.9765625, 0.9765625]	B30f
LUNG1-160	1.3.6.1.4.1.32722.99.99.40958306897072776053674240376609136755	CT	SIEMENS	RT_RC_Thorax	0	140	3	361	400	80	[0.9765625, 0.9765625]	B30f
LUNG1-202	1.3.6.1.4.1.32722.99.99.183865510821812683027291357498283764821	CT	SIEMENS	RCCTPET_THORAX_1F_CONTRAST	0	120	3	361	1200	240	[0.9765625, 0.9765625]	B19f
LUNG1-230	1.3.6.1.4.1.32722.99.99.184738794277107417666942526980272629204	CT	SIEMENS	RCCTPET_THORAX_CONTRAST	0	120	3	361	400	80	[0.9765625, 0.9765625]	B30f
LUNG1-238	1.3.6.1.4.1.32722.99.99.232580811591252186061600580173097968837	CT	SIEMENS	RCCTPET_THORAX_CONTRAST	0	120	3	361	400	80	[0.9765625, 0.9765625]	B19f
LUNG1-250	1.3.6.1.4.1.32722.99.99.110943003968518197094801891361263047246	CT	SIEMENS	RCCTPET_THORAX_CONTRAST	0	120	3	361	400	80	[0.9765625, 0.9765625]	B19f
LUNG1-251	1.3.6.1.4.1.32722.99.99.6930933307884145070936400461541187363	CT	SIEMENS	RCCTPET_THORAX	0	120	3	361	400	80	[0.9765625, 0.9765625]	B19f
LUNG1-254	1.3.6.1.4.1.32722.99.99.323299273917662793340175416048925265670	CT	SIEMENS	RCCTPET_THORAX_dag0	0	120	3	361	400	80	[0.9765625, 0.9765625]	B19f
LUNG1-265	1.3.6.1.4.1.32722.99.99.172869477046284383741632043965175581487	CT	SIEMENS	RCCTPET_THORAX_CONTRAST_dag0	0	120	3	361	400	80	[0.9765625, 0.9765625]	B19f
LUNG1-301	1.3.6.1.4.1.32722.99.99.275374943923580387037029966754393123718	CT	SIEMENS	RCCTPET_THORAX_dag0	0	120	3	500	97	272	[0.9765625, 0.9765625]	B41f
LUNG1-302	1.3.6.1.4.1.32722.99.99.75808046817084466612702754873186713465	CT	SIEMENS	RT_RC_Thorax_Low	1	120	3	1000	100	120	[0.9765625, 0.9765625]	B31s
LUNG1-312	1.3.6.1.4.1.32722.99.99.177853021226441053801718440567414716002	CT	SIEMENS	RCCTPET_THORAX_CONTRAST_dag0	0	120	3	361	400	80	[0.9765625, 0.9765625]	B19f
LUNG1-314	1.3.6.1.4.1.32722.99.99.223625033753935237076112536192946141713	CT	SIEMENS	RCCTPET_THORAX_CONTRAST	0	120	3	361	400	80	[0.9765625, 0.9765625]	B19f
LUNG1-316	1.3.6.1.4.1.32722.99.99.203065811076336990948583133080752536691	CT	SIEMENS	RCCTPET_THORAX_CONTRAST_dag0	0	120	3	361	400	80	[0.9765625, 0.9765625]	B19f
LUNG1-319	1.3.6.1.4.1.32722.99.99.257803739023845165540111357191929268253	CT	SIEMENS	RCCTPET_THORAX_1F_CONTRAST	1	120	3	500	120	336	[0.9765625, 0.9765625]	B41f
LUNG1-322	1.3.6.1.4.1.32722.99.99.115935986556964058337609772565636731515	CT	SIEMENS	RCCTPET_THORAX_8F	0	120	3	361	400	80	[0.9765625, 0.9765625]	B19f
LUNG1-324	1.3.6.1.4.1.32722.99.99.8499396538546455974257835191473351609	CT	SIEMENS	RCCTPET_THORAX_1F_CONTRAST	0	120	3	361	400	80	[0.9765625, 0.9765625]	B19f
LUNG1-325	1.3.6.1.4.1.32722.99.99.296148042571228354351058046880354553444	CT	SIEMENS	RCCTPET_THORAX_1F	0	120	3	361	400	80	[0.9765625, 0.9765625]	B19f
LUNG1-327	1.3.6.1.4.1.32722.99.99.40132927064719141787442357974884780260	CT	SIEMENS	RCCTPET_THORAX_1F_CONTRAST	0	120	3	361	400	80	[0.9765625, 0.9765625]	B19f
LUNG1-329	1.3.6.1.4.1.32722.99.99.293277532731809038629510504443775951480	CT	SIEMENS	RCCTPET_THORAX_8F	0	120	3	361	1200	240	[0.9765625, 0.9765625]	B19f
LUNG1-330	1.3.6.1.4.1.32722.99.99.22221638919802030605341604210472375755	CT	SIEMENS	RCCTPET_THORAX_1F_CONTRAST	0	120	3	361	400	80	[0.9765625, 0.9765625]	B19f
LUNG1-333	1.3.6.1.4.1.32722.99.99.124993336375475030512166786874292696279	CT	SIEMENS	RCCTPET_THORAX_1F_CONTRAST	0	120	3	361	400	80	[0.9765625, 0.9765625]	B19f
LUNG1-338	1.3.6.1.4.1.32722.99.99.328054410257719449169424543437677498995	CT	SIEMENS	RCCTPET_THORAX_1F_CONTRAST	0	120	3	361	400	80	[0.9765625, 0.9765625]	B19f
LUNG1-344	1.3.6.1.4.1.32722.99.99.149557004058973884193153758943219964140	CT	SIEMENS	RCCTPET_THORAX_1F_CONTRAST	0	120	3	361	400	80	[0.9765625, 0.9765625]	B19f
LUNG1-346	1.3.6.1.4.1.32722.99.99.21176465357969264011307680784798645123	CT	SIEMENS	RCCTPET_THORAX_1F	0	120	3	361	400	80	[0.9765625, 0.9765625]	B19f
LUNG1-351	1.3.6.1.4.1.32722.99.99.105008508801917115918432648223302233943	CT	SIEMENS	RCCTPET_THORAX_1F_CONTRAST	0	120	3	361	400	80	[0.9765625, 0.9765625]	B19f
LUNG1-352	1.3.6.1.4.1.32722.99.99.35564153921177930193181412938503193110	CT	SIEMENS	RCCTPET_THORAX_1F_CONTRAST	0	120	3	361	400	80	[0.9765625, 0.9765625]	B19f
LUNG1-354	1.3.6.1.4.1.32722.99.99.304106541814692740796763034717078973663	CT	SIEMENS	RCCT_THORAX_1F_High_CONTRAST	0	140	3	361	400	80	[0.9765625, 0.9765625]	B18f
LUNG1-355	1.3.6.1.4.1.32722.99.99.10473797266186158590391624533511388703	CT	SIEMENS	RCCT_THORAX_8F_High	0	140	3	361	400	80	[0.9765625, 0.9765625]	B18f
LUNG1-356	1.3.6.1.4.1.32722.99.99.214525121747473742610648599824594081419	CT	SIEMENS	RCCTPET_THORAX_1F_CONTRAST	0	120	3	361	1200	240	[0.9765625, 0.9765625]	B19f
LUNG1-357	1.3.6.1.4.1.32722.99.99.324882070590718926431599293843431795602	CT	SIEMENS	RCCTPET_THORAX_8F_CONTRAST	0	120	3	361	400	80	[0.9765625, 0.9765625]	B19f
LUNG1-358	1.3.6.1.4.1.32722.99.99.27201009844526834325827843745997613140	CT	SIEMENS	RCCT_THORAX_1F_High	0	140	3	361	400	80	[0.9765625, 0.9765625]	B18f
LUNG1-359	1.3.6.1.4.1.32722.99.99.305893186340996585959740023939034543492	CT	SIEMENS	RCCTPET_THORAX_1F_CONTRAST	0	120	3	361	1200	240	[0.9765625, 0.9765625]	B19f
LUNG1-360	1.3.6.1.4.1.32722.99.99.204545204333881424436271068383872215854	CT	SIEMENS	RCCTPET_THORAX_1F_CONTRAST	0	120	3	361	1200	240	[0.9765625, 0.9765625]	B19f
LUNG1-361	1.3.6.1.4.1.32722.99.99.216293835820147630521480750222171756193	CT	SIEMENS	RCCTPET_THORAX_1F	0	120	3	361	1200	240	[0.9765625, 0.9765625]	B19f
LUNG1-362	1.3.6.1.4.1.32722.99.99.56358281344724526176542412513607194838	CT	SIEMENS	RCCTPET_THORAX_1F_CONTRAST	0	120	3	361	1200	240	[0.9765625, 0.9765625]	B19f
LUNG1-363	1.3.6.1.4.1.32722.99.99.197221642112376139303305403521845983396	CT	SIEMENS	RCCTPET_THORAX_1F_CONTRAST	0	120	3	361	1200	240	[0.9765625, 0.9765625]	B19f
LUNG1-364	1.3.6.1.4.1.32722.99.99.338404847738647932537412704038341910537	CT	SIEMENS	RCCTPET_THORAX_1F	0	120	3	361	1200	240	[0.9765625, 0.9765625]	B19f
LUNG1-366	1.3.6.1.4.1.32722.99.99.306575402834487123806203582668480758053	CT	SIEMENS	RCCTPET_THORAX_1F	0	120	3	361	1200	240	[0.9765625, 0.9765625]	B19f
LUNG1-367	1.3.6.1.4.1.32722.99.99.17741008923529214977889404804311470950	CT	SIEMENS	RCCTPET_THORAX_1F_CONTRAST	0	120	3	361	1200	240	[0.9765625, 0.9765625]	B19f
LUNG1-368	1.3.6.1.4.1.32722.99.99.288553696096166717479064422452133284009	CT	SIEMENS	RCCTPET_THORAX_1F	0	120	3	361	1200	240	[0.9765625, 0.9765625]	B19f
LUNG1-369	1.3.6.1.4.1.32722.99.99.22645281889008076588686376048457845194	CT	SIEMENS	RCCTPET_THORAX_1F_CONTRAST	0	120	3	361	1200	240	[0.9765625, 0.9765625]	B19f
LUNG1-370	1.3.6.1.4.1.32722.99.99.186851643351469187857691702582761843329	CT	SIEMENS	RCCTPET_THORAX_1F_CONTRAST	0	120	3	361	1200	240	[0.9765625, 0.9765625]	B19f
LUNG1-373	1.3.6.1.4.1.32722.99.99.134665885483081097170942025596804724025	CT	SIEMENS	RCCTPET_THORAX_1F_CONTRAST	0	120	3	361	1200	240	[0.9765625, 0.9765625]	B19f
LUNG1-374	1.3.6.1.4.1.32722.99.99.10236962626800300138607005550362876935	CT	SIEMENS	RCCTPET_THORAX_1F	0	120	3	361	1200	240	[0.9765625, 0.9765625]	B19f
LUNG1-375	1.3.6.1.4.1.32722.99.99.153276834147574686065527304812011723023	CT	SIEMENS	RCCTPET_THORAX_1F_CONTRAST	0	120	3	361	1200	240	[0.9765625, 0.9765625]	B19f
LUNG1-376	1.3.6.1.4.1.32722.99.99.54664108912228733102651552400583703101	CT	SIEMENS	RCCTPET_THORAX_1F	0	120	3	361	1200	240	[0.9765625, 0.9765625]	B19f
LUNG1-377	1.3.6.1.4.1.32722.99.99.276702245094177850044459608504961267530	CT	SIEMENS	RCCTPET_THORAX_1F_CONTRAST	0	120	3	361	1200	240	[0.9765625, 0.9765625]	B19f
LUNG1-378	1.3.6.1.4.1.32722.99.99.33911015963494819884608560432633473387	CT	SIEMENS	RCCTPET_THORAX_1F_CONTRAST	0	120	3	361	1200	240	[0.9765625, 0.9765625]	B19f
LUNG1-379	1.3.6.1.4.1.32722.99.99.269361097096843903579729183232600600103	CT	SIEMENS	RCCTPET_THORAX_1F	0	120	3	361	1200	240	[0.9765625, 0.9765625]	B19f
LUNG1-380	1.3.6.1.4.1.32722.99.99.816420193553202214771835530644485079	CT	SIEMENS	RCCT_THORAX_1F_High_CONTRAST	0	140	3	361	400	80	[0.9765625, 0.9765625]	B18f
LUNG1-382	1.3.6.1.4.1.32722.99.99.43789104081084168054505170764020395282	CT	SIEMENS	RCCTPET_THORAX_1F_CONTRAST	0	120	3	361	1200	240	[0.9765625, 0.9765625]	B19f
LUNG1-383	1.3.6.1.4.1.32722.99.99.9883740591383182586083207111183783341	CT	SIEMENS	RCCTPET_THORAX_1F_CONTRAST	0	120	3	361	1200	240	[0.9765625, 0.9765625]	B19f
LUNG1-385	1.3.6.1.4.1.32722.99.99.196072685316741201148339690264206940259	CT	SIEMENS	RCCT_THORAX_8F_High	0	140	3	361	400	80	[0.9765625, 0.9765625]	B18f
LUNG1-386	1.3.6.1.4.1.32722.99.99.202543323522058360962902673329346606712	CT	SIEMENS	RCCTPET_THORAX_1F_CONTRAST	0	120	3	361	1200	240	[0.9765625, 0.9765625]	B19f
LUNG1-387	1.3.6.1.4.1.32722.99.99.324488367111667111319571104004054454214	CT	SIEMENS	RCCT_THORAX_1F_High	0	140	3	361	400	80	[0.9765625, 0.9765625]	B18f
LUNG1-388	1.3.6.1.4.1.32722.99.99.241765085125156560261287094446412361664	CT	SIEMENS	RCCTPET_THORAX_1F_CONTRAST	0	120	3	361	1200	240	[0.9765625, 0.9765625]	B19f
LUNG1-389	1.3.6.1.4.1.32722.99.99.235265866561966376633963781487978237071	CT	SIEMENS	RCCTPET_THORAX_8F_CONTRAST	0	120	3	361	1200	240	[0.9765625, 0.9765625]	B19f
LUNG1-390	1.3.6.1.4.1.32722.99.99.65636527119970660852298338806491475937	CT	SIEMENS	RCCTPET_THORAX_1F	0	120	3	361	1200	240	[0.9765625, 0.9765625]	B19f
LUNG1-391	1.3.6.1.4.1.32722.99.99.200193727809484440993601761499408981462	CT	SIEMENS	RCCT_THORAX_8F_High	0	140	3	361	400	80	[0.9765625, 0.9765625]	B30f
LUNG1-392	1.3.6.1.4.1.32722.99.99.128926278323124326227122892876673628992	CT	SIEMENS	RCCT_THORAX_8F_High	0	140	3	361	400	80	[0.9765625, 0.9765625]	B30f
LUNG1-393	1.3.6.1.4.1.32722.99.99.297385072710205659328932372753002372228	CT	SIEMENS	RCCTPET_THORAX_1F_CONTRAST	0	120	3	361	1200	240	[0.9765625, 0.9765625]	B19f
LUNG1-394	1.3.6.1.4.1.32722.99.99.83097454119869960902758577536669339417	CT	SIEMENS	RCCT_THORAX_8F_Low	0	140	3	722	400	40	[0.9765625, 0.9765625]	B30s
LUNG1-395	1.3.6.1.4.1.32722.99.99.58422169766222398704519758173146167385	CT	SIEMENS	RCCTPET_THORAX_1F	0	120	3	361	1200	240	[0.9765625, 0.9765625]	B19f
LUNG1-397	1.3.6.1.4.1.32722.99.99.90842405899664414887055078994836421239	CT	SIEMENS	RCCTPET_THORAX_1F	0	120	3	361	1200	240	[0.9765625, 0.9765625]	B19f
LUNG1-398	1.3.6.1.4.1.32722.99.99.107599692990477149630459848313084990341	CT	SIEMENS	RCCT_THORAX_1F_High	0	140	3	361	400	80	[0.9765625, 0.9765625]	B30f
LUNG1-399	1.3.6.1.4.1.32722.99.99.39984086882164931402154484339097427485	CT	SIEMENS	RCCTPET_THORAX_1F_CONTRAST	0	120	3	361	1200	240	[0.9765625, 0.9765625]	B19f
LUNG1-400	1.3.6.1.4.1.32722.99.99.89141642145634990509841669942638651189	CT	SIEMENS	RCCTPET_THORAX_1F_CONTRAST	0	120	3	361	1200	240	[0.9765625, 0.9765625]	B19f
LUNG1-402	1.3.6.1.4.1.32722.99.99.131412879568304754974090041572500834101	CT	SIEMENS	RCCTPET_THORAX_1F_CONTRAST	0	120	3	361	1200	240	[0.9765625, 0.9765625]	B19f
LUNG1-403	1.3.6.1.4.1.32722.99.99.316444548680005413394355198803263175609	CT	SIEMENS	RCCTPET_THORAX_8F_CONTRAST	0	120	3	361	1200	240	[0.9765625, 0.9765625]	B19f
LUNG1-404	1.3.6.1.4.1.32722.99.99.218235210391407803151807709683058308997	CT	SIEMENS	RCCTPET_THORAX_8F_CONTRAST	0	120	3	361	1200	240	[0.9765625, 0.9765625]	B19f
LUNG1-405	1.3.6.1.4.1.32722.99.99.286714454369710809238330584946086450994	CT	SIEMENS	RCCTPET_THORAX_1F_CONTRAST	0	120	3	361	1200	240	[0.9765625, 0.9765625]	B19f
LUNG1-406	1.3.6.1.4.1.32722.99.99.157004696041301783682110494265555968645	CT	SIEMENS	RCCT_THORAX_8F_High_CONTRAST	0	120	3	361	295	59	[0.9765625, 0.9765625]	B10f
LUNG1-407	1.3.6.1.4.1.32722.99.99.88982575091571617584326829111148473826	CT	SIEMENS	RCCT_THORAX_8F_High	0	120	3	361	515	103	[0.9765625, 0.9765625]	B30f
LUNG1-408	1.3.6.1.4.1.32722.99.99.81406825279701029076278624395725371178	CT	SIEMENS	RCCT_THORAX_8F_High	0	120	3	361	585	117	[0.9765625, 0.9765625]	B30f
LUNG1-409	1.3.6.1.4.1.32722.99.99.203712008119636455008881599837307818868	CT	SIEMENS	RCCT_THORAX_8F_High	0	120	3	361	490	98	[0.9765625, 0.9765625]	B30f
LUNG1-410	1.3.6.1.4.1.32722.99.99.31222390022477824759035781950927033774	CT	SIEMENS	RCCTPET_THORAX_8F_CONTRAST	0	120	3	361	1200	240	[0.9765625, 0.9765625]	B19f
LUNG1-411	1.3.6.1.4.1.32722.99.99.224466197939497600988532842287138910595	CT	SIEMENS	RCCTPET_THORAX_8F_CONTRAST	1	120	3	500	200	561	[0.9765625, 0.9765625]	B41f
LUNG1-412	1.3.6.1.4.1.32722.99.99.213386818197783588699450691502803616672	CT	SIEMENS	RCCTPET_THORAX_8F	0	120	3	361	1200	240	[0.9765625, 0.9765625]	B19f
LUNG1-414	1.3.6.1.4.1.32722.99.99.34322681459758126374588458478030270949	CT	SIEMENS	RCCTPET_THORAX_8F_CONTRAST	0	120	3	361	1200	240	[0.9765625, 0.9765625]	B19f
LUNG1-415	1.3.6.1.4.1.32722.99.99.95958297125523180958635288121938677806	CT	SIEMENS	RT_Thorax3mm	0	120	3	1000	78	94	[0.9765625, 0.9765625]	B31s
LUNG1-416	1.3.6.1.4.1.32722.99.99.444348748010685948321439732682444349	CT	SIEMENS	RCCTPET_THORAX_8F_CONTRAST	0	120	3	361	1200	240	[0.9765625, 0.9765625]	B19f
LUNG1-417	1.3.6.1.4.1.32722.99.99.324769764121673056263879921586373327827	CT	SIEMENS	RCCTPET_THORAX_8F_CONTRAST	0	120	3	361	1200	240	[0.9765625, 0.9765625]	B19f
LUNG1-418	1.3.6.1.4.1.32722.99.99.145246993069945144045700716640399489047	CT	SIEMENS	RCCTPET_THORAX_8F	0	120	3	361	1200	240	[0.9765625, 0.9765625]	B19f
LUNG1-420	1.3.6.1.4.1.32722.99.99.311673517319640457236294639725694988538	CT	SIEMENS	RCCTPET_THORAX_8F_CONTRAST	0	120	3	361	1200	240	[0.9765625, 0.9765625]	B19f
LUNG1-421	1.3.6.1.4.1.32722.99.99.305164636671231969994723025029907400327	CT	SIEMENS	RCCTPET_THORAX_8F_CONTRAST	0	120	3	361	1200	240	[0.9765625, 0.9765625]	B19f
LUNG1-422	1.3.6.1.4.1.32722.99.99.23507740616018260882925674231000042364	CT	SIEMENS	RCCT_THORAX_8F_High	0	120	3	361	860	172	[0.9765625, 0.9765625]	B30f

## Sheet: Interobserver DICOM metadata
ID	SeriesUID	Modality	Manufacturer	ProtocolName	KVP	SliceThickness	ExposureTime	Exposure	XRayTubeCurrent	PixelSpacing	ConvolutionKernel
interobs05	1.3.6.1.4.1.9590.100.1.2.170217758912108379426621313680109428629	CT	SIEMENS	Missing	Missing	5	Missing	Missing	Missing	[0.9765625, 0.9765625]	Missing
interobs06	1.3.6.1.4.1.9590.100.1.2.19542105113113424032729279010352601133	CT	SIEMENS	Missing	Missing	5	Missing	Missing	Missing	[0.9765625, 0.9765625]	Missing
interobs08	1.3.6.1.4.1.9590.100.1.2.256207950013763638838026128851666959014	CT	SIEMENS	Missing	Missing	5	Missing	Missing	Missing	[0.9765625, 0.9765625]	Missing
interobs09	1.3.6.1.4.1.9590.100.1.2.306049487312373384002294688322062781324	CT	SIEMENS	Missing	Missing	5	Missing	Missing	Missing	[0.9765625, 0.9765625]	Missing
interobs10	1.3.6.1.4.1.9590.100.1.2.99703178712084378434031648251378087426	CT	SIEMENS	Missing	Missing	5	Missing	Missing	Missing	[0.9765625, 0.9765625]	Missing
interobs11	1.3.6.1.4.1.9590.100.1.2.103517357412192184039370205801611698844	CT	SIEMENS	Missing	Missing	5	Missing	Missing	Missing	[0.9765625, 0.9765625]	Missing
interobs12	1.3.6.1.4.1.9590.100.1.2.126072644212862244236902542423439119902	CT	SIEMENS	Missing	Missing	5	Missing	Missing	Missing	[0.9765625, 0.9765625]	Missing
interobs13	1.3.6.1.4.1.9590.100.1.2.207527316713132545922329476332843617807	CT	SIEMENS	Missing	Missing	5	Missing	Missing	Missing	[0.9765625, 0.9765625]	Missing
interobs14	1.3.6.1.4.1.9590.100.1.2.104944544212885163035410420623434076037	CT	SIEMENS	Missing	Missing	5	Missing	Missing	Missing	[0.9765625, 0.9765625]	Missing
interobs15	1.3.6.1.4.1.9590.100.1.2.69389017211361571732356663660290477399	CT	SIEMENS	Missing	Missing	5	Missing	Missing	Missing	[0.9765625, 0.9765625]	Missing
interobs18	1.3.6.1.4.1.9590.100.1.2.334166138111645307239309672271490624973	CT	SIEMENS	Missing	Missing	5	Missing	Missing	Missing	[0.9765625, 0.9765625]	Missing
interobs20	1.3.6.1.4.1.9590.100.1.2.225349584810746484442230063763125504055	CT	SIEMENS	Missing	Missing	5	Missing	Missing	Missing	[0.9765625, 0.9765625]	Missing
interobs21	1.3.6.1.4.1.9590.100.1.2.312859839510594333037831384621238337400	CT	SIEMENS	Missing	Missing	5	Missing	Missing	Missing	[0.9765625, 0.9765625]	Missing
interobs22	1.3.6.1.4.1.9590.100.1.2.246252902512547747113736956591790566660	CT	SIEMENS	Missing	Missing	5	Missing	Missing	Missing	[0.9765625, 0.9765625]	Missing
interobs27	1.3.6.1.4.1.9590.100.1.2.217239506211479020130282290141250209791	CT	SIEMENS	Missing	Missing	5	Missing	Missing	Missing	[0.9765625, 0.9765625]	Missing
interobs28	1.3.6.1.4.1.9590.100.1.2.64814606312798695601484663522565551631	CT	SIEMENS	Missing	Missing	5	Missing	Missing	Missing	[0.9765625, 0.9765625]	Missing
interobs29	1.3.6.1.4.1.9590.100.1.2.186711903211065327036747959520490174143	CT	SIEMENS	Missing	Missing	5	Missing	Missing	Missing	[0.9765625, 0.9765625]	Missing
interobs31	1.3.6.1.4.1.9590.100.1.2.105951370712458734402536137543291787737	CT	SIEMENS	Missing	Missing	5	Missing	Missing	Missing	[0.9765625, 0.9765625]	Missing
interobs32	1.3.6.1.4.1.9590.100.1.2.386467496010272708136369658170137437765	CT	SIEMENS	Missing	Missing	5	Missing	Missing	Missing	[0.9765625, 0.9765625]	Missing
interobs33	1.3.6.1.4.1.9590.100.1.2.341224071112807093529546215772592223737	CT	SIEMENS	Missing	Missing	5	Missing	Missing	Missing	[0.9765625, 0.9765625]	Missing
interobs34	1.3.6.1.4.1.9590.100.1.2.311975965511998913225397513362068633129	CT	SIEMENS	Missing	Missing	5	Missing	Missing	Missing	[0.9765625, 0.9765625]	Missing
